# Supplementary material for: Transcription elongation factor AFF2/FMR2 regulates expression of expanded GGGGCC repeat-containing C9ORF72 allele in ALS/FTD
Source: Nat Commun. 2019 Nov 29;10:5466. doi: 10.1038/s41467-019-13477-8 (PMC6884579; doi:10.1038/s41467-019-13477-8)
Supplement: Supplementary file 4 — Source Data [file 41467_2019_13477_MOESM4_ESM.xlsx]

## Sheet: Fig 1
1c		(GR)80-1 week	(GR)80-2 weeks	(GR)80-3 weeks						1f	Days	CONT	(GR)80
	1	0.999668	6.0392	5.95945							6
	2	1.06265	5.97327	6.0779							31
	3	1.06723	5.91788	5.97878							36
	4	0.87045	5.88451	5.65208							37
											42
											42
											45
1d		(GR)80-1 week	(GR)80-2 weeks	(GR)80-3 weeks							45
	1	0.739442	0.937651	0.920696							47
	2	1.36994	1.55061	1.58898							47
	3	0.955862	1.2629	0.96256							47
	4	0.906486	1.08391	0.939336							47
	5	1.32126	1.56372	1.64633							48
	6	1.04213	1.31217	0.957934							48
	7	0.664877	0.67262	0.506356							50
											50
											50
1e		CONT-1 week	(GR)80-1 week	CONT-2 weeks	(GR)80-2 weeks	CONT-3 weeks	(GR)80-3 weeks				50
	1	19	17	18.25	11	16.75	2.5				53
	2	18	18	19	12.6667	17.25	8				53
	3	20	17	18	14.6667	18	13				53
	4	19	16	19.6667	13.3333	16.25	5				53
	5	20	17	19.6667	16.6667	18.6667	1.33333				53
	6	20	16	19.6667	11.3333	17.3333	2				53
	7	17	17	19.3333	13.6667	18.6667	1.33333				56
	8	18	19	18.3333	17.3333	18.6667	1.33333				56
	9	13	19	18	18.3333	16.6667	4				56
	10	17	18	17	18	19.3333	7.75				56
	11	17	19	19.6667	18.6667	18.3333	6.75				56
	12	19	19	19.6667	17.6667	17.6667	4.75				57
	13	18		20	17.3333	17.3333	3.33333				57
	14	20		19	19	18.3333	1.33333				57
	15	17			20		4.45833				57
	16				19.3333		4.33333				57
	17				19.3333		5				57
	18				20		5.66667				57
	19				18.6667		9.66667				59
	20				19.3333		5.66667				59
	21				17		5.66667				59
	22						4.66667				59
											59
											59
											59
											59
											59
											59
											59
											59
											59
											59
											59
											59
											59
											59
											59
											59
											59
											59
											59
											59
											59
											59
											59
											59
											59
											59
											59
											59
											59
											59
											59
											59
											59
											59
											59
											59
											59
											59
											59
											62
											62
											62
											62
											62
											62
											62
											62
											62
											62
											62
											62
											63
											63
											63
											65
											65
											65
											65
											67
											67
											67
											67
											67
											67
											67
											67
											67
											67
											67
											67
											67
											67
											67
											67
											70
											71
											71
											71
											71
											71
											72
											72
											72
											72
											72
											73
											73
											73
											73
											73
											73
											73
											73
											74
											74
											74
											74
											74
											74
											74
											74
											74
											74
											74
											41	1
											41	1
											41	1
											41	1
											41	1
											41	1
											41	1
											41	1
											41	1
											41	1
											41	1
											41	1
											41	1
											41	1
											46	1
											46	1
											48	1
											48	1
											48	1
											48	1
											49	1
											50	1
											50	1
											50	1
											50	1
											52	1
											52	1
											52	1
											52	1
											53	1
											53	1
											53	1
											53	1
											54	1
											54	1
											54	1
											54	1
											54	1
											55	1
											55	1
											55	1
											55	1
											55	1
											55	1
											55	1
											56	1
											56	1
											56	1
											56	1
											56	1
											56	1
											56	1
											56	1
											56	1
											56	1
											56	1
											56	1
											56	1
											56	1
											57	1
											57	1
											57	1
											57	1
											57	1
											57	1
											57	1
											57	1
											59	1
											59	1
											60	1
											60	1
											60	1
											60	1
											60	1
											60	1
											60	1
											60	1
											60	1
											60	1
											60	1
											60	1
											60	1
											60	1
											60	1
											60	1
											60	1
											60	1
											60	1
											60	1
											60	1
											60	1
											60	1
											60	1
											61	1
											61	1
											61	1
											61	1
											62	1
											63	1
											63	1
											63	1
											63	1
											63	1
											63	1
											63	1
											67	1
											67	1
											67	1
											67	1
											67	1
											67	1
											4
											39
											40
											41
											45
											45
											45
											47
											47
											49
											49
											49
											49
											49
											49
											51
											51
											51
											53
											53
											53
											53
											55
											55
											55
											55
											55
											55
											55
											56
											57
											57
											57
											57
											57
											57
											57
											59
											59
											59
											59
											59
											60
											60
											61
											61
											62
											62
											62
											62
											63
											66
											66
											66
											66
											66
											66
											66
											66
											66
											66
											66
											66
											66
											66
											66
											66
											66
											66
											66
											66
											68
											68
											68
											68
											68
											68
											68
											68
											68
											68
											68
											4
											4
											4
											6
											7
											7
											7
											7
											7
											8
											8
											17
											21
											32
											36
											38
											39
											42
											42
											43
											45
											45
											45
											45
											45
											47
											47
											48
											48
											49
											49
											49
											49
											50
											50
											50
											50
											52
											52
											52
											52
											52
											52
											52
											52
											52
											52
											52
											52
											53
											53
											55
											55
											55
											55
											55
											55
											55
											55
											55
											55
											55
											56
											56
											56
											56
											56
											56
											56
											56
											56
											56
											56
											56
											56
											56
											56
											56
											56
											56
											57
											59
											59
											59
											59
											59
											59
											59
											59
											59
											59
											59
											59
											59
											59
											59
											59
											59
											59
											59
											59
											59
											60
											60
											60
											60
											60
											60
											60
											62
											62
											62
											62
											62
											62
											62
											62
											62
											62
											63
											63
											63
											63
											64
											64
											64
											64
											64
											64
											64
											64
											64
											64
											64
											66
											66
											66
											66
											67
											67
											67
											67
											67
											67
											68
											70
											70
											70
											71
											71
											71
											71
											71
											71
											71
											71
											71
											71
											71
											75
											75
											75
											75
											75
											75
											75
											75
											75
											75
											75
											75
											75
											75
											75
											75
											75
											75
											75
											77
											77
											77
											23
											24
											25
											25
											25
											25
											25
											25
											25
											25
											25
											25
											25
											25
											25
											25
											25
											25
											25
											25
											25
											25
											25
											25
											25
											25
											25
											25
											25
											25
											25
											25
											25
											26
											26
											26
											26
											26
											26
											26
											26
											26
											26
											26
											26
											26
											26
											26
											26
											26
											27
											27
											27
											27
											28
											28
											28
											28
											28
											28
											28
											28
											28
											28
											28
											28
											28
											28
											28
											28
											28
											28
											28
											28
											28
											28
											28
											28
											28
											28
											28
											28
											28
											28
											28
											28
											28
											28
											28
											28
											28
											28
											28
											28
											28
											28
											28
											28
											28
											28
											28
											28
											28
											28
											29
											29
											29
											29
											29
											29
											29
											29
											29
											29
											29
											29
											29
											30
											30
											3		1
											3		1
											21		1
											22		1
											22		1
											23		1
											23		1
											23		1
											23		1
											23		1
											23		1
											24		1
											24		1
											24		1
											24		1
											24		1
											24		1
											24		1
											24		1
											24		1
											24		1
											24		1
											24		1
											24		1
											24		1
											24		1
											24		1
											24		1
											24		1
											24		1
											24		1
											24		1
											24		1
											24		1
											24		1
											24		1
											24		1
											24		1
											24		1
											24		1
											24		1
											24		1
											24		1
											25		1
											25		1
											25		1
											25		1
											25		1
											25		1
											25		1
											25		1
											25		1
											25		1
											25		1
											25		1
											25		1
											25		1
											25		1
											25		1
											25		1
											25		1
											25		1
											25		1
											25		1
											25		1
											25		1
											25		1
											25		1
											25		1
											25		1
											25		1
											25		1
											25		1
											25		1
											25		1
											25		1
											25		1
											25		1
											25		1
											25		1
											25		1
											25		1
											25		1
											25		1
											25		1
											25		1
											25		1
											25		1
											25		1
											25		1
											25		1
											25		1
											25		1
											25		1
											25		1
											25		1
											25		1
											25		1
											25		1
											25		1
											25		1
											25		1
											25		1
											25		1
											25		1
											25		1
											25		1
											25		1
											25		1
											25		1
											25		1
											25		1
											25		1
											25		1
											25		1
											25		1
											25		1
											25		1
											25		1
											25		1
											25		1
											25		1
											25		1
											25		1
											25		1
											25		1
											25		1
											25		1
											25		1
											25		1
											25		1
											25		1
											25		1
											25		1
											25		1
											25		1
											26		1
											26		1
											26		1
											26		1
											26		1
											26		1
											26		1
											26		1
											26		1
											26		1
											26		1
											26		1
											26		1
											26		1
											26		1
											26		1
											26		1
											26		1
											26		1
											26		1
											26		1
											26		1
											26		1
											26		1
											26		1
											26		1
											26		1
											26		1
											26		1
											26		1
											26		1
											26		1
											26		1
											26		1
											26		1
											26		1
											26		1
											26		1
											26		1
											26		1
											26		1
											26		1
											26		1
											26		1
											26		1
											26		1
											26		1
											26		1
											26		1
											26		1
											26		1
											26		1
											26		1
											26		1
											26		1
											26		1
											26		1
											26		1
											26		1
											26		1
											26		1
											26		1
											26		1
											26		1
											26		1
											26		1
											26		1
											26		1
											26		1
											26		1
											26		1
											26		1
											26		1
											26		1
											26		1
											26		1
											26		1
											26		1
											26		1
											26		1
											26		1
											26		1
											26		1
											26		1
											26		1
											26		1
											26		1
											26		1
											26		1
											26		1
											27		1
											27		1
											27		1
											27		1
											27		1
											27		1
											27		1
											27		1
											27		1
											27		1
											27		1
											27		1
											27		1
											27		1
											27		1
											27		1
											27		1
											27		1
											27		1
											27		1
											27		1
											27		1
											27		1
											27		1
											27		1
											27		1
											27		1
											27		1
											27		1
											27		1
											28		1
											28		1
											28		1
											28		1
											28		1
											28		1
											28		1
											28		1
											28		1
											28		1
											28		1
											28		1
											28		1
											28		1
											28		1
											28		1
											28		1
											28		1
											28		1
											28		1
											28		1
											28		1
											28		1
											28		1
											28		1
											28		1
											28		1
											28		1
											28		1
											28		1
											28		1
											28		1
											28		1
											28		1
											28		1
											28		1
											28		1
											28		1
											28		1
											28		1
											28		1
											28		1
											28		1
											28		1
											28		1
											28		1
											28		1
											28		1
											28		1
											28		1
											28		1
											28		1
											28		1
											28		1
											28		1
											28		1
											28		1
											28		1
											28		1
											28		1
											28		1
											28		1
											28		1
											28		1
											28		1
											28		1
											28		1
											28		1
											28		1
											28		1
											28		1
											28		1
											28		1
											28		1
											28		1
											28		1
											28		1
											28		1
											28		1
											28		1
											28		1
											28		1
											28		1
											28		1
											28		1
											28		1
											28		1
											28		1
											28		1
											28		1
											28		1
											28		1
											28		1
											28		1
											28		1
											28		1
											28		1
											28		1
											28		1
											28		1
											28		1
											28		1
											28		1
											28		1
											28		1
											28		1
											28		1
											28		1
											29		1
											29		1
											29		1
											29		1
											29		1
											29		1
											29		1
											29		1
											29		1
											29		1
											29		1
											29		1
											29		1
											29		1
											29		1
											29		1
											29		1
											29		1
											29		1
											29		1
											29		1
											29		1
											29		1
											29		1
											31		1
											31		1
											31		1
											11
											11
											14
											14
											14
											16
											16
											18
											18
											18
											18
											18
											18
											18
											18
											19
											19
											19
											19
											19
											19
											20
											20
											20
											20
											20
											20
											20
											20
											21
											21
											21
											21
											21
											21
											21
											21
											21
											21
											21
											21
											21
											21
											21
											21
											21
											21
											21
											21
											21
											21
											21
											21
											21
											21
											21
											21
											21
											21
											21
											21
											21
											21
											21
											21
											22
											22
											22
											22
											22
											22
											22
											22
											22
											22
											1
											2
											2
											7
											12
											13
											17
											29
											32
											35
											35
											36
											37
											39
											39
											39
											39
											40
											40
											41
											41
											41
											41
											41
											41
											41
											42
											42
											42
											42
											42
											42
											42
											42
											42
											42
											42
											42
											43
											43
											43
											43
											43
											44
											44
											44
											44
											44
											46
											46
											46
											46
											46
											46
											46
											46
											46
											46
											46
											46
											46
											46
											46
											46
											46
											46
											46
											46
											46
											46
											46
											46
											46
											46
											46
											46
											46
											46
											46
											46
											46
											46
											46
											46
											46
											47
											47
											47
											47
											47
											47
											47
											47
											47
											47
											48
											48
											48
											48
											48
											48
											48
											48
											48
											48
											48
											48
											48
											49
											49
											49
											49
											49
											49
											49
											49
											49
											49
											49
											49
											49
											49
											49
											49
											49
											49
											49
											50
											50
											50
											50
											50
											50
											50
											51
											51
											51
											51
											51
											51
											51
											51
											51
											51
											51
											51
											51
											51
											51
											51
											51
											51
											52
											52
											52
											52
											52
											52
											52
											52
											52
											53
											53
											53
											53
											53
											53
											53
											53
											53
											53
											53
											53
											53
											53
											53
											53
											53
											53
											53
											53
											53
											53
											53
											53
											54
											54
											54
											54
											54
											54
											54
											54
											54
											54
											54
											54
											55
											55
											55
											55
											55
											55
											55
											55
											55
											55
											55
											55
											55
											55
											57
											57
											57
											57
											57
											57
											57
											58
											58
											58
											58
											58
											59
											62
											62
											62
											62
											62
											62
											62
											62
											62
											62
											66
											66
											66
											66
											66
											66
											66
											66
											66
											66
											66
											66
											66
											66
											66
											66
											66
											69
											73
											73
											34
											37
											41
											41
											41
											43
											43
											44
											45
											45
											45
											45
											47
											47
											47
											47
											49
											49
											49
											49
											49
											49
											49
											49
											50
											51
											51
											51
											51
											51
											53
											53
											53
											53
											53
											53
											53
											53
											53
											55
											55
											55
											56
											56
											56
											57
											57
											57
											58
											58
											58
											58
											58
											59
											59
											59
											59
											59
											59
											59
											59
											61
											61
											61
											62
											62
											62
											62
											62
											63
											63
											63
											64
											64
											66
											66
											66
											66
											66
											66
											66
											66
											68
											68
											68
											74
											74
											14
											14
											14
											14
											14
											15
											15
											16
											16
											16
											16
											16
											16
											16
											16
											17
											17
											17
											17
											17
											17
											17
											17
											17
											17
											18
											18
											18
											18
											18
											18
											18
											18
											18
											18
											18
											18
											18
											19
											19
											19
											19
											19
											19
											19
											19
											19
											19
											19
											19
											21
											21
											21
											21
											21
											21
											21
											21
											12
											14
											14
											15
											15
											15
											15
											15
											15
											15
											16
											16
											16
											16
											16
											16
											16
											16
											16
											16
											16
											16
											16
											16
											16
											16
											16
											16
											16
											16
											16
											16
											16
											16
											16
											16
											16
											16
											16
											16
											16
											16
											16
											16
											18
											18
											18
											18
											18
											18
											18
											18
											18
											18
											18
											18
											18
											22
											22
											25
											25
											25
											25
											26
											26
											26
											26
											26
											27
											27
											28
											28
											28
											28
											28
											28
											28
											28
											28
											28
											29
											30
											30
											3
											3
											3
											4
											7
											29
											31
											34
											34
											34
											36
											36
											37
											38
											38
											38
											38
											38
											38
											38
											39
											39
											39
											39
											39
											39
											39
											39
											39
											39
											39
											39
											39
											39
											39
											39
											39
											39
											40
											40
											40
											40
											40
											40
											40
											40
											40
											40
											40
											40
											40
											40
											40
											40
											40
											40
											40
											40
											41
											41
											41
											41
											41
											41
											41
											41
											41
											41
											41
											41
											41
											41
											41
											41
											41
											41
											41
											41
											41
											41
											42
											42
											42
											42
											42
											42
											42
											42
											42
											42
											42
											42
											42
											42
											42
											42
											42
											42
											42
											42
											42
											42
											42
											42
											42
											43
											43
											43
											43
											43
											43
											43
											43
											43
											43
											43
											43
											43
											43
											43
											43
											44
											44
											44
											44
											44
											44
											44
											44
											44
											44
											44
											45
											45
											45
											45
											45
											45
											45
											45
											45
											45
											45
											45
											45
											45
											45
											45
											45
											45
											45
											45
											45
											45
											45
											45
											45
											45
											45
											45
											45
											45
											45
											45
											45
											45
											45
											45
											45
											45
											45
											45
											45
											46
											46
											46
											46
											46
											47
											47
											47
											47
											47
											48
											48
											48
											48
											48
											48
											48
											48
											48
											48
											48
											48
											48
											48
											48
											48
											48
											49
											49
											49
											49
											49
											49
											49
											49
											49
											49
											49
											49
											49
											49
											49
											49
											49
											49
											49
											49
											50
											50
											50
											50
											50
											50
											50
											50
											50
											50
											50
											50
											50
											50
											50
											51
											51
											51
											51
											51
											51
											51
											51
											51
											52
											52
											52
											52
											52
											52
											52
											52
											52
											52
											52
											52
											52
											52
											52
											52
											52
											52
											52
											52
											52
											52
											52
											52
											52
											52
											52
											52
											52
											52
											52
											52
											52
											52
											53
											53
											53
											53
											53
											53
											53
											53
											53
											53
											53
											53
											53
											54
											54
											54
											54
											54
											54
											54
											54
											54
											54
											55
											55
											55
											55
											55
											55
											55
											55
											55
											55
											55
											55
											56
											58
											58
											58
											58
											59
											59
											59
											59
											59
											59
											59
											59
											59
											59
											59
											59
											59
											59
											59
											59
											59
											59
											59
											59
											59
											59
											61
											1
											2
											2
											7
											12
											13
											17
											29
											32
											34
											35
											35
											36
											37
											37
											39
											39
											39
											39
											40
											40
											41
											41
											41
											41
											41
											41
											41
											41
											41
											41
											42
											42
											42
											42
											42
											42
											42
											42
											42
											42
											42
											42
											43
											43
											43
											43
											43
											43
											43
											44
											44
											44
											44
											44
											44
											45
											45
											45
											45
											46
											46
											46
											46
											46
											46
											46
											46
											46
											46
											46
											46
											46
[truncated: 1,535 more rows]

## Sheet: Fig 2begh
							2h	Days	(GR)80-UAS-GFP	(GR)80-UAS-p35	CONT/UAS-p35	CONT/UAS-GFP
								23	1
								24	1
2b		0	1	2	3			25	1
	CONT	72.7273	20	7.27273	0			25	1
	GR(80)	38.9474	44.2105	13.6842	3.15789			25	1
								25	1
								25	1
								25	1
2e		Central Brain		Ventral Ganglion				25	1
		CONT	(GR)80	CONT	(GR)80			25	1
	1	1.8	14	14.6	45.6			25	1
	2	1.1	8.5	11.5	23.8			25	1
	3	2.6	5.6	5.2	26			25	1
								25	1
								25	1
								25	1
2g		21 days		25 days				25	1
		CONT	(GR)80	CONT	(GR)80			25	1
	1	0	0.93	0	1.55			25	1
	2	0	0	0	1.55			25	1
	3	0	0.93	0	1			25	1
	4	0	0.47	0	1			25	1
	5	0	0.47	0	0.5			25	1
	6	0	1.4	0	2			25	1
								25	1
								25	1
								25	1
								25	1
								25	1
								25	1
								25	1
								25	1
								25	1
								26	1
								26	1
								26	1
								26	1
								26	1
								26	1
								26	1
								26	1
								26	1
								26	1
								26	1
								26	1
								26	1
								26	1
								26	1
								26	1
								26	1
								27	1
								27	1
								27	1
								27	1
								28	1
								28	1
								28	1
								28	1
								28	1
								28	1
								28	1
								28	1
								28	1
								28	1
								28	1
								28	1
								28	1
								28	1
								28	1
								28	1
								28	1
								28	1
								28	1
								28	1
								28	1
								28	1
								28	1
								28	1
								28	1
								28	1
								28	1
								28	1
								28	1
								28	1
								28	1
								28	1
								28	1
								28	1
								28	1
								28	1
								28	1
								28	1
								28	1
								28	1
								28	1
								28	1
								28	1
								28	1
								28	1
								28	1
								28	1
								28	1
								28	1
								28	1
								29	1
								29	1
								29	1
								29	1
								29	1
								29	1
								29	1
								29	1
								29	1
								29	1
								29	1
								29	1
								29	1
								30	1
								30	1
								25		1
								25		1
								25		1
								25		1
								25		1
								25		1
								25		1
								25		1
								25		1
								25		1
								25		1
								25		1
								26		1
								26		1
								26		1
								26		1
								26		1
								26		1
								26		1
								26		1
								26		1
								26		1
								26		1
								26		1
								26		1
								26		1
								26		1
								26		1
								26		1
								26		1
								26		1
								26		1
								26		1
								26		1
								26		1
								27		1
								27		1
								27		1
								27		1
								27		1
								27		1
								27		1
								27		1
								27		1
								27		1
								27		1
								27		1
								28		1
								28		1
								28		1
								28		1
								28		1
								28		1
								28		1
								29		1
								29		1
								29		1
								29		1
								29		1
								19			1
								31			1
								31			1
								31			1
								34			1
								34			1
								40			1
								44			1
								44			1
								44			1
								44			1
								44			1
								46			1
								46			1
								46			1
								46			1
								46			1
								48			1
								48			1
								48			1
								50			0
								50			0
								50			0
								50			0
								50			0
								50			0
								50			0
								50			0
								50			0
								50			0
								50			0
								50			0
								50			0
								50			0
								50			0
								50			0
								50			0
								50			0
								50			0
								50			0
								50			0
								50			0
								50			0
								50			0
								50			0
								50			0
								50			0
								50			0
								50			0
								50			0
								50			0
								50			0
								50			0
								50			0
								50			0
								50			0
								50			0
								50			0
								50			0
								50			0
								50			0
								50			0
								50			0
								50			0
								50			0
								50			0
								50			0
								50			0
								50			0
								50			0
								50			0
								50			0
								50			0
								50			0
								50			0
								50			0
								50			0
								50			0
								50			0
								50			0
								50			0
								50			0
								50			0
								50			0
								50			0
								50			0
								50			0
								50			0
								50			0
								50			0
								50			0
								50			0
								50			0
								50			0
								50			0
								50			0
								50			0
								50			0
								50			0
								50			0
								50			0
								50			0
								50			0
								50			0
								50			0
								50			0
								50			0
								50			0
								50			0
								50			0
								50			0
								50			0
								50			0
								50			0
								50			0
								42				1
								42				1
								42				1
								42				1
								42				1
								43				1
								46				1
								46				1
								46				1
								46				1
								47				1
								50				0
								50				0
								50				0
								50				0
								50				0
								50				0
								50				0
								50				0
								50				0
								50				0
								50				0
								50				0
								50				0
								50				0
								50				0
								50				0
								50				0
								50				0
								50				0
								50				0
								50				0
								50				0
								50				0
								50				0
								50				0
								50				0
								50				0
								50				0
								50				0
								50				0
								50				0
								50				0
								50				0
								50				0
								50				0
								50				0
								50				0
								50				0
								50				0
								50				0
								50				0
								50				0
								50				0
								50				0
								50				0
								50				0
								50				0
								50				0
								50				0
								50				0
								50				0
								50				0
								50				0
								50				0
								50				0
								50				0
								50				0
								50				0
								50				0
								50				0
								50				0
								50				0
								50				0
								50				0
								50				0
								50				0
								50				0
								50				0
								50				0
								50				0
								50				0
								50				0
								50				0
								50				0
								50				0
								50				0
								50				0
								50				0
								50				0
								50				0
								50				0
								50				0
								50				0
								50				0
								50				0
								50				0
								50				0
								50				0
								50				0
								50				0
								50				0
								50				0
								50				0
								50				0
								50				0
								50				0
								50				0
								50				0
								50				0
								50				0
								50				0
								50				0
								50				0
								50				0
								50				0
								50				0
								50				0
								50				0
								50				0

## Sheet: Fig 2jk
2j
															green= dTDP-43
															red=Tubulin
	75kDa													75kDa
	50kDa													50kDa
2k		SOLUBLE		INSOLUBLE
		CONT	(GR)80	CONT	(GR)80
	1	0.900709	0.868166	0.874221	1.06271
	2	0.921317	0.929912
	3	1.15349	1.31006	1.1345	1.13317
	4	1.02448	1.39009	1.04472	1.00025

## Sheet: Fig 3bcd
3b	Days	(GR)80/w1118	(GR)80/Def(2L)C144	(GR)80/Def(2L)ED4651	(GR)80/Def(2L)BSC180		3c	Days	(GR)80/w1118	(GR)80/UAS-GFP	(GR)80/lilliA17-2	(GR)80/lillik05431	(GR)80/lilli4U5	(GR)80/UAS-Lilli-HA			3d	Days	CONT/w1118	CONT/UAS-GFP	CONT/lilliA17-2	CONT/lillik05431	CONT/UAS-Lilli-HA
	3	1						15										15
	23	1						15										15
	23	1						16										16
	23	1						17										17
	23	1						18										18
	23	1						18										18
	23	1						18										18
	24	1						18										18
	24	1						18										18
	24	1						18										18
	24	1						18										18
	24	1						18										18
	24	1						19										19
	24	1						19										19
	24	1						19										19
	24	1						19										19
	24	1						19										19
	24	1						19										19
	24	1						19										19
	25	1						19										19
	25	1						19										19
	25	1						19										19
	25	1						19										19
	25	1						19										19
	25	1						19										19
	25	1						19										19
	25	1						19										19
	25	1						20										20
	25	1						20										20
	25	1						20										20
	25	1						20										20
	25	1						20										20
	25	1						20										20
	25	1						20										20
	25	1						20										20
	25	1						20										20
	25	1						20										20
	25	1						20										20
	25	1						20										20
	25	1						20										20
	25	1						20										20
	25	1						21										21
	25	1						21										21
	25	1						21										21
	25	1						21										21
	25	1						21										21
	25	1						21										21
	25	1						21										21
	25	1						21										21
	25	1						21										21
	25	1						21										21
	25	1						21										21
	25	1						21										21
	25	1						21										21
	25	1						21										21
	25	1						21										21
	25	1						21										21
	25	1						21										21
	25	1						21										21
	25	1						21										21
	25	1						21										21
	25	1						21										21
	25	1						21										21
	25	1						21										21
	25	1						21										21
	25	1						21										21
	25	1						21										21
	25	1						21										21
	25	1						21										21
	25	1						21										21
	25	1						21										21
	25	1						21										21
	25	1						21										21
	25	1						21										21
	25	1						21										21
	25	1						21										21
	25	1						21										21
	25	1						21										21
	25	1						21										21
	25	1						21										21
	25	1						21										21
	25	1						21										21
	25	1						21										21
	25	1						21										21
	25	1						21										21
	25	1						21										21
	25	1						21										21
	25	1						21										21
	25	1						21										21
	25	1						21										21
	25	1						21										21
	25	1						21										21
	25	1						21										21
	26	1						21										21
	26	1						21										21
	26	1						21										21
	26	1						21										21
	26	1						21										21
	26	1						21										21
	26	1						21										21
	26	1						21										21
	26	1						21										21
	26	1						21										21
	26	1						21										21
	26	1						21										21
	26	1						21										21
	26	1						21										21
	26	1						21										21
	26	1						21										21
	26	1						22										22
	26	1						22										22
	26	1						22										22
	26	1						22										22
	26	1						22										22
	26	1						22										22
	26	1						22										22
	26	1						22										22
	26	1						22										22
	26	1						22										22
	26	1						22										22
	27	1						22										22
	27	1						22										22
	27	1						22										22
	27	1						22										22
	27	1						22										22
	27	1						22										22
	27	1						22										22
	27	1						22										22
	27	1						22										22
	27	1						22										22
	28	1						22										22
	28	1						22										22
	28	1						22										22
	28	1						22										22
	28	1						22										22
	28	1						22										22
	28	1						22										22
	28	1						22										22
	28	1						22										22
	28	1						22										22
	28	1						22										22
	28	1						22										22
	28	1						22										22
	28	1						22										22
	28	1						22										22
	28	1						22										22
	28	1						22										22
	28	1						22										22
	28	1						22										22
	28	1						22										22
	28	1						22										22
	28	1						22										22
	29	1						22										22
	29	1						22										22
	7							22										22
	7							22										22
	25							22										22
	25							22										22
	25							22										22
	25							23										23
	27							23										23
	27							23										23
	27							23										23
	28							23										23
	28							27			1							27
	29							27			1							27
	29							27			1							27
	29							27			1							27
	29							27			1							27
	29							28			1							28
	29							31			1							31
	29							31			1							31
	29							31			1							31
	29							31			1							31
	29							31			1							31
	29							31			1							31
	29							31			1							31
	29							31			1							31
	29							33			1							33
	29							33			1							33
	29							34			1							34
	30							34			1							34
	30							34			1							34
	30							34			1							34
	30							34			1							34
	31							34			1							34
	31							34			1							34
	31							34			1							34
	31							37			1							37
	31							37			1							37
	31							38			1							38
	31							38			1							38
	31							38			1							38
	31							39			1							39
	31							39			1							39
	31							39			1							39
	31							39			1							39
	32							39			1							39
	32							39			1							39
	33							39			1							39
	33							39			1							39
	33							39			1							39
	35							39			1							39
	35							40			1							40
	35							40			1							40
	35							40			1							40
	36							40			1							40
	39							40			1							40
	39							40			1							40
	47							40			1							40
	21		1					40			1							40
	21		1					40			1							40
	21		1					40			1							40
	21		1					40			1							40
	35		1					40			1							40
	35		1					40			1							40
	35		1					40			1							40
	36		1					41			1							41
	37		1					41			1							41
	37		1					42			1							42
	37		1					42			1							42
	37		1					42			1							42
	37		1					42			1							42
	37		1					42			1							42
	37		1					42			1							42
	37		1					42			1							42
	37		1					42			1							42
	37		1					42			1							42
	37		1					42			1							42
	37		1					42			1							42
	37		1					42			1							42
	38		1					42			1							42
	38		1					42			1							42
	38		1					42			1							42
	38		1					42			1							42
	38		1					43			1							43
	38		1					44			1							44
	38		1					44			1							44
	39		1					44			1							44
	39		1					44			1							44
	40		1					44			1							44
	40		1					44			1							44
	40		1					44			1							44
	40		1					44			1							44
	41		1					44			1							44
	41		1					44			1							44
	41		1					44			1							44
	41		1					45			1							45
	42		1					46			1							46
	42		1					46			1							46
	43		1					46			1							46
	43		1					47			1							47
	43		1					47			1							47
	43		1					47			1							47
	43		1					47			1							47
	43		1					47			1							47
	43		1					22				1						22
	43		1					23				1						23
	43		1					23				1						23
	47		1					23				1						23
	19				1			24				1						24
	21				1			25				1						25
	25				1			25				1						25
	25				1			25				1						25
	25				1			25				1						25
	27				1			25				1						25
	27				1			25				1						25
	27				1			26				1						26
	27				1			26				1						26
	27				1			26				1						26
	27				1			27				1						27
	27				1			27				1						27
	29				1			27				1						27
	29				1			29				1						29
	29				1			29				1						29
	29				1			29				1						29
	29				1			30				1						30
	29				1			30				1						30
	29				1			30				1						30
	29				1			30				1						30
	29				1			30				1						30
	29				1			30				1						30
	30				1			30				1						30
	30				1			30				1						30
	30				1			30				1						30
	30				1			30				1						30
	31				1			30				1						30
	31				1			30				1						30
	31				1			31				1						31
	31				1			31				1						31
	31				1			31				1						31
	31				1			31				1						31
	31				1			32				1						32
	31				1			32				1						32
	31				1			32				1						32
	31				1			32				1						32
	31				1			32				1						32
	33				1			33				1						33
	33				1			33				1						33
	33				1			33				1						33
	33				1			33				1						33
	34				1			33				1						33
	34				1			33				1						33
	34				1			33				1						33
	34				1			33				1						33
	34				1			33				1						33
	34				1			33				1						33
	35				1			33				1						33
	35				1			33				1						33
	36				1			33				1						33
	36				1			33				1						33
	36				1			33				1						33
	36				1			33				1						33
	36				1			33				1						33
	36				1			33				1						33
	38				1			33				1						33
	41				1			33				1						33
	43				1			33				1						33
	43				1			33				1						33
	27							33				1						33
	29							35				1						35
	29							35				1						35
	29							35				1						35
	29							35				1						35
	29							35				1						35
	29							36				1						36
	29							36				1						36
	29							36				1						36
	29							36				1						36
	29							36				1						36
	29							36				1						36
	29							36				1						36
	29							36				1						36
	29							37				1						37
	29							37				1						37
	29							37				1						37
	29							37				1						37
	29							37				1						37
	29							37				1						37
	30							37				1						37
	30							38				1						38
	30							38				1						38
	30							38				1						38
	30							38				1						38
	30							38				1						38
	30							39				1						39
	31							39				1						39
	31							39				1						39
	31							39				1						39
	31							40				1						40
	31							41				1						41
	31							41				1						41
	31							41				1						41
	31							42				1						42
	33							42				1						42
	33							42				1						42
	33							42				1						42
	33							42				1						42
	33							42				1						42
	33							42				1						42
	33							42				1						42
	33							43				1						43
	35							43				1						43
	35							20						1				20
	36							20						1				20
	36							20						1				20
	36							21						1				21
	37							21						1				21
	37							21						1				21
	37							21						1				21
	37							21						1				21
	37							21						1				21
	37							21						1				21
	37							21						1				21
	37							21						1				21
	37							21						1				21
	39							21						1				21
	39							21						1				21
	39							21						1				21
	44							21						1				21
	3							21						1				21
	26							21						1				21
	28							22						1				22
	29							22						1				22
	29							22						1				22
	29							22						1				22
	29							22						1				22
	29							22						1				22
	29							22						1				22
	29							22						1				22
	29							23						1				23
	29							23						1				23
	29							23						1				23
	29							23						1				23
	29							23						1				23
	29							23						1				23
	29							23						1				23
	29							23						1				23
	29							23						1				23
	29							23						1				23
	30							23						1				23
	30							24						1				24
	30							24						1				24
	31							24						1				24
	31							24						1				24
	31							24						1				24
	31							24						1				24
	31							24						1				24
	31							24						1				24
	31							24						1				24
	31							24						1				24
	34							24						1				24
	34							24						1				24
	34							24						1				24
	34							24						1				24
	34							24						1				24
	34							24						1				24
	34							24						1				24
	34							24						1				24
	34							24						1				24
	34							24						1				24
	34							24						1				24
	34							24						1				24
	34							24						1				24
	35							24						1				24
	35							24						1				24
	35							24						1				24
	35							25						1				25
	7							25						1				25
	24							25						1				25
	26							25						1				25
	28							25						1				25
	28							26					1					26
	29							26					1					26
	29							27					1					27
	29							27					1					27
	29							27					1					27
	29							27					1					27
	29							28					1					28
	29							30					1					30
	29							30					1					30
	29							30					1					30
	29							30					1					30
	29							30					1					30
	29							30					1					30
	29							31					1					31
	29							31					1					31
	29							32					1					32
	29							32					1					32
	30							32					1					32
	30							32					1					32
	30							32					1					32
	31							32					1					32
	31							32					1					32
	31							33					1					33
	31							33					1					33
	31							33					1					33
	31							33					1					33
	31							33					1					33
	31							33					1					33
	31							33					1					33
	31							33					1					33
	31							34					1					34
	32							34					1					34
	32							34					1					34
	32							34					1					34
	32							34					1					34
	32							34					1					34
	32							34					1					34
	32							34					1					34
	33							34					1					34
	33							34					1					34
	33							34					1					34
	33							34					1					34
	33							34					1					34
	33							34					1					34
	34							34					1					34
	34							34					1					34
	34							34					1					34
	34							34					1					34
	34							34					1					34
	34							34					1					34
	34							34					1					34
	34							35					1					35
	34							35					1					35
	34							35					1					35
	34							35					1					35
	35							35					1					35
	17							35					1					35
	20							35					1					35
	23							35					1					35
	25							36					1					36
	26							36					1					36
	28							36					1					36
	28							36					1					36
	28							36					1					36
	28							36					1					36
	28							36					1					36
	28							36					1					36
	28							36					1					36
	28							36					1					36
	28							36					1					36
	29							36					1					36
	29							36					1					36
	29							36					1					36
	29							36					1					36
	29							36					1					36
	29							36					1					36
	29							36					1					36
	29							36					1					36
	29							36					1					36
	29							36					1					36
	29							36					1					36
	29							36					1					36
	29							36					1					36
	29							36					1					36
	29							36					1					36
	29							37					1					37
	29							38					1					38
	31							38					1					38
	31							38					1					38
	31							38					1					38
	31							38					1					38
	31							38					1					38
	31							38					1					38
	31							38					1					38
	31							38					1					38
	31							39					1					39
	31							39					1					39
	31							39					1					39
	31							42					1					42
	31							42					1					42
	31							3	1									3
	31							3	1									3
	33							21	1									21
	33							22	1									22
	34							22	1									22
	34							23	1									23
	34							23	1									23
	34							23	1									23
	34							23	1									23
	34							23	1									23
	34							23	1									23
	34							24	1									24
	34							24	1									24
	34							24	1									24
	34							24	1									24
	34							24	1									24
	34							24	1									24
	34							24	1									24
	34							24	1									24
	34							24	1									24
	34							24	1									24
	34							24	1									24
	7			1				24	1									24
	17			1				24	1									24
	17			1				24	1									24
	31			1				24	1									24
	31			1				24	1									24
	31			1				24	1									24
	31			1				24	1									24
	31			1				24	1									24
	31			1				24	1									24
	32			1				24	1									24
	32			1				24	1									24
	32			1				24	1									24
	32			1				24	1									24
	32			1				24	1									24
	32			1				24	1									24
	32			1				24	1									24
	32			1				24	1									24
	32			1				24	1									24
	33			1				24	1									24
	33			1				24	1									24
	33			1				24	1									24
	33			1				25	1									25
	33			1				25	1									25
	33			1				25	1									25
	33			1				25	1									25
	33			1				25	1									25
	33			1				25	1									25
	33			1				25	1									25
	33			1				25	1									25
	33			1				25	1									25
	33			1				25	1									25
	33			1				25	1									25
	33			1				25	1									25
	33			1				25	1									25
	33			1				25	1									25
	34			1				25	1									25
	34			1				25	1									25
	34			1				25	1									25
	34			1				25	1									25
	34			1				25	1									25
	34			1				25	1									25
	34			1				25	1									25
	34			1				25	1									25
	34			1				25	1									25
	34			1				25	1									25
	34			1				25	1									25
	34			1				25	1									25
	34			1				25	1									25
	34			1				25	1									25
	34			1				25	1									25
	34			1				25	1									25
	34			1				25	1									25
	34			1				25	1									25
	34			1				25	1									25
	34			1				25	1									25
	34			1				25	1									25
	34			1				25	1									25
	34			1				25	1									25
	34			1				25	1									25
	34			1				25	1									25
	34			1				25	1									25
	34			1				25	1									25
	34			1				25	1									25
	35			1				25	1									25
	35			1				25	1									25
	35			1				25	1									25
	35			1				25	1									25
	35			1				25	1									25
	35			1				25	1									25
	35			1				25	1									25
	35			1				25	1									25
	35			1				25	1									25
	35			1				25	1									25
	35			1				25	1									25
	35			1				25	1									25
	35			1				25	1									25
	35			1				25	1									25
	35			1				25	1									25
	35			1				25	1									25
	35			1				25	1									25
	35			1				25	1									25
	35			1				25	1									25
	35			1				25	1									25
	36			1				25	1									25
	36			1				25	1									25
	36			1				25	1									25
	37			1				25	1									25
	37			1				25	1									25
	37			1				25	1									25
	37			1				25	1									25
	39			1				25	1									25
	40			1				25	1									25
	46			1				25	1									25
	48			1				25	1									25
	11							25	1									25
	24							25	1									25
	25							25	1									25
	25							25	1									25
	25							25	1									25
	25							25	1									25
	26							25	1									25
	26							25	1									25
	27							25	1									25
	27							25	1									25
	27							25	1									25
	28							25	1									25
	29							25	1									25
	31							25	1									25
	31							25	1									25
	31							25	1									25
	32							25	1									25
	32							25	1									25
	32							25	1									25
	33							25	1									25
	33							26	1									26
	33							26	1									26
	33							26	1									26
	33							26	1									26
	33							26	1									26
	33							26	1									26
	33							26	1									26
	34							26	1									26
	35							26	1									26
	35							26	1									26
	35							26	1									26
	35							26	1									26
	35							26	1									26
	35							26	1									26
	35							26	1									26
	35							26	1									26
	35							26	1									26
	35							26	1									26
	35							26	1									26
	36							26	1									26
	36							26	1									26
	36							26	1									26
	36							26	1									26
	36							26	1									26
	36							26	1									26
	36							26	1									26
	36							26	1									26
	36							26	1									26
	36							26	1									26
	38							26	1									26
	38							26	1									26
	38							26	1									26
	38							26	1									26
	38							26	1									26
	40							26	1									26
	40							26	1									26
	40							26	1									26
	42							26	1									26
	42							26	1									26
	42							26	1									26
	42							26	1									26
	42							26	1									26
	42							26	1									26
	43							26	1									26
	10							26	1									26
	11							26	1									26
	14							26	1									26
	28							26	1									26
	29							26	1									26
	29							26	1									26
	29							26	1									26
	29							26	1									26
	29							26	1									26
	30							26	1									26
	30							26	1									26
	30							26	1									26
	30							26	1									26
	31							26	1									26
	31							26	1									26
	31							26	1									26
	31							26	1									26
	32							26	1									26
	32							26	1									26
	32							26	1									26
	32							26	1									26
	32							26	1									26
	32							26	1									26
	32							26	1									26
	32							26	1									26
	32							26	1									26
	32							26	1									26
	32							26	1									26
	32							26	1									26
	32							26	1									26
	32							26	1									26
	32							26	1									26
	32							26	1									26
	32							26	1									26
	32							26	1									26
	32							26	1									26
	32							26	1									26
	32							26	1									26
	32							26	1									26
	32							26	1									26
	32							26	1									26
	32							26	1									26
	32							26	1									26
	32							26	1									26
	32							26	1									26
	32							26	1									26
	32							27	1									27
	32							27	1									27
	32							27	1									27
	32							27	1									27
	32							27	1									27
	32							27	1									27
	32							27	1									27
	32							27	1									27
	32							27	1									27
	32							27	1									27
	34							27	1									27
	34							27	1									27
	34							27	1									27
	34							27	1									27
	3							27	1									27
	4							27	1									27
	9							27	1									27
	27							27	1									27
	27							27	1									27
	27							27	1									27
	28							27	1									27
	29							27	1									27
	29							27	1									27
	29							27	1									27
	29							27	1									27
	29							27	1									27
	29							27	1									27
	29							27	1									27
	29							27	1									27
	29							27	1									27
	29							28	1									28
	29							28	1									28
	30							28	1									28
	30							28	1									28
	30							28	1									28
	30							28	1									28
	31							28	1									28
	31							28	1									28
	31							28	1									28
	31							28	1									28
	31							28	1									28
	31							28	1									28
	31							28	1									28
	31							28	1									28
	31							28	1									28
	31							28	1									28
	31							28	1									28
	31							28	1									28
	31							28	1									28
	32							28	1									28
	32							28	1									28
	32							28	1									28
	32							28	1									28
	32							28	1									28
	32							28	1									28
	32							28	1									28
	32							28	1									28
	32							28	1									28
	32							28	1									28
	32							28	1									28
	33							28	1									28
	33							28	1									28
	33							28	1									28
	33							28	1									28
	33							28	1									28
	33							28	1									28
	33							28	1									28
	33							28	1									28
	33							28	1									28
	33							28	1									28
	33							28	1									28
	33							28	1									28
	33							28	1									28
	11							28	1									28
	26							28	1									28
	26							28	1									28
	26							28	1									28
	28							28	1									28
	28							28	1									28
	28							28	1									28
	28							28	1									28
	28							28	1									28
	28							28	1									28
	28							28	1									28
	28							28	1									28
	28							28	1									28
	28							28	1									28
	28							28	1									28
	28							28	1									28
	28							28	1									28
	28							28	1									28
	28							28	1									28
	28							28	1									28
	29							28	1									28
	30							28	1									28
	30							28	1									28
	30							28	1									28
	30							28	1									28
	30							28	1									28
	30							28	1									28
	30							28	1									28
	30							28	1									28
	30							28	1									28
	30							28	1									28
	30							28	1									28
	30							28	1									28
	30							28	1									28
	30							28	1									28
	30							28	1									28
	30							28	1									28
	31							28	1									28
	31							28	1									28
	31							28	1									28
	31							28	1									28
	31							28	1									28
	31							28	1									28
	31							28	1									28
	31							28	1									28
	31							28	1									28
	31							28	1									28
	31							28	1									28
	31							28	1									28
	32							28	1									28
	32							28	1									28
	32							28	1									28
	32							28	1									28
	32							28	1									28
	32							28	1									28
	32							28	1									28
	32							28	1									28
	32							28	1									28
	32							28	1									28
	32							28	1									28
	32							28	1									28
	32							28	1									28
	32							28	1									28
	32							28	1									28
	34							28	1									28
	10							29	1									29
	32							29	1									29
	37							29	1									29
	39							29	1									29
	39							29	1									29
	39							29	1									29
	39							29	1									29
	39							29	1									29
	42							29	1									29
	42							29	1									29
	42							29	1									29
	42							29	1									29
	42							29	1									29
	42							29	1									29
	42							29	1									29
	42							29	1									29
	42							29	1									29
	42							29	1									29
	42							29	1									29
	42							29	1									29
	42							29	1									29
	42							29	1									29
	42							29	1									29
	42							29	1									29
	42							31	1									31
	42							31	1									31
	42							31	1									31
	42							23		1								23
	42							24		1								24
	42							25		1								25
	42							25		1								25
	42							25		1								25
	42							25		1								25
	45							25		1								25
	45							25		1								25
	45							25		1								25
	45							25		1								25
	45							25		1								25
	45							25		1								25
	45							25		1								25
	45							25		1								25
	45							25		1								25
	45							25		1								25
	45							25		1								25
	47							25		1								25
	47							25		1								25
	47							25		1								25
	47							25		1								25
	47							25		1								25
	47							25		1								25
	47							25		1								25
	47							25		1								25
	47							25		1								25
	47							25		1								25
	47							25		1								25
	47							25		1								25
	47							25		1								25
	47							25		1								25
	47							25		1								25
	47							25		1								25
	47							26		1								26
	47							26		1								26
	47							26		1								26
	47							26		1								26
	47							26		1								26
	47							26		1								26
	47							26		1								26
	47							26		1								26
	47							26		1								26
	47							26		1								26
	47							26		1								26
	47							26		1								26
	48							26		1								26
	48							26		1								26
	48							26		1								26
	48							26		1								26
	48							26		1								26
	48							27		1								27
	48							27		1								27
	48							27		1								27
	48							27		1								27
	48							28		1								28
	48							28		1								28
	48							28		1								28
	50							28		1								28
	51							28		1								28
	51							28		1								28
	51							28		1								28
	51							28		1								28
	51							28		1								28
	51							28		1								28
	51							28		1								28
	51							28		1								28
	51							28		1								28
	51							28		1								28
	51							28		1								28
	51							28		1								28
	51							28		1								28
	51							28		1								28
	51							28		1								28
	51							28		1								28
	53							28		1								28
	53							28		1								28
	53							28		1								28
	56							28		1								28
	56							28		1								28
	56							28		1								28
	56							28		1								28
	56							28		1								28
	56							28		1								28
	56							28		1								28
	56							28		1								28
	56							28		1								28
	56							28		1								28
	56							28		1								28
	56							28		1								28
	56							28		1								28
	56							28		1								28
	57							28		1								28
	57							28		1								28
	57							28		1								28
	57							28		1								28
	57							28		1								28
	59							28		1								28
	59							28		1								28
	59							28		1								28
	60							28		1								28
	60							28		1								28
	60							28		1								28
	60							28		1								28
	60							28		1								28
	60							29		1								29
								29		1								29
								29		1								29
								29		1								29
								29		1								29
								29		1								29
								29		1								29
								29		1								29
								29		1								29
								29		1								29
								29		1								29
								29		1								29
								29		1								29
								30		1								30
								30		1								30
								6										6
								31										31
								36										36
								37										37
								42										42
								42										42
								45										45
								45										45
								47										47
								47										47
								47										47
								47										47
								48										48
								48										48
								50										50
								50										50
								50										50
								50										50
								53										53
								53										53
								53										53
								53										53
								53										53
								53										53
								56										56
								56										56
								56										56
								56										56
								56										56
								57										57
								57										57
								57										57
								57										57
								57										57
								57										57
								57										57
								59										59
								59										59
								59										59
								59										59
								59										59
								59										59
								59										59
								59										59
								59										59
								59										59
								59										59
								59										59
								59										59
								59										59
								59										59
								59										59
								59										59
								59										59
								59										59
								59										59
								59										59
								59										59
								59										59
								59										59
								59										59
								59										59
								59										59
								59										59
								59										59
								59										59
								59										59
								59										59
								59										59
								59										59
								59										59
								59										59
								59										59
								59										59
								59										59
								59										59
								59										59
								59										59
								59										59
								62										62
								62										62
								62										62
								62										62
								62										62
								62										62
								62										62
								62										62
								62										62
								62										62
								62										62
								62										62
								63										63
								63										63
								63										63
								65										65
								65										65
								65										65
								65										65
								67										67
								67										67
								67										67
								67										67
								67										67
								67										67
								67										67
								67										67
								67										67
								67										67
								67										67
								67										67
								67										67
								67										67
								67										67
								67										67
								70										70
								71										71
								71										71
								71										71
								71										71
								71										71
								72										72
								72										72
								72										72
								72										72
								72										72
								73										73
								73										73
								73										73
								73										73
								73										73
								73										73
								73										73
								73										73
								74										74
								74										74
								74										74
								74										74
								74										74
								74										74
								74										74
								74										74
								74										74
								74										74
								74										74
								41										41
								41										41
								41										41
								41										41
								41										41
								41										41
								41										41
								41										41
								41										41
								41										41
								41										41
								41										41
								41										41
								41										41
								46										46
								46										46
								48										48
								48										48
								48										48
								48										48
								49										49
								50										50
								50										50
								50										50
								50										50
								52										52
								52										52
								52										52
								52										52
								53										53
								53										53
								53										53
								53										53
								54										54
								54										54
								54										54
								54										54
								54										54
								55										55
								55										55
								55										55
								55										55
								55										55
								55										55
								55										55
								56										56
								56										56
								56										56
								56										56
								56										56
								56										56
								56										56
								56										56
								56										56
								56										56
								56										56
								56										56
								56										56
								56										56
								57										57
								57										57
								57										57
								57										57
								57										57
								57										57
								57										57
								57										57
								59										59
								59										59
								60										60
								60										60
								60										60
								60										60
								60										60
								60										60
								60										60
								60										60
								60										60
								60										60
								60										60
								60										60
								60										60
								60										60
								60										60
								60										60
								60										60
								60										60
								60										60
								60										60
								60										60
								60										60
								60										60
								60										60
								61										61
								61										61
								61										61
								61										61
								62										62
								63										63
								63										63
								63										63
								63										63
								63										63
								63										63
								63										63
								67										67
								67										67
								67										67
								67										67
								67										67
								67										67
								13										13
								32										32
								34										34
								35										35
								39										39
								39										39
								39										39
								41										41
								42										42
								42										42
								42										42
								43										43
								43										43
								44										44
								46										46
								46										46
								46										46
								46										46
								48										48
								48										48
								48										48
								48										48
								48										48
								48										48
								48										48
								50										50
								50										50
								50										50
								50										50
								50										50
								50										50
								50										50
								50										50
								50										50
								50										50
								53										53
								53										53
								53										53
								53										53
								53										53
								54										54
								54										54
								54										54
								54										54
								54										54
								56										56
								56										56
								56										56
								56										56
								56										56
								56										56
								56										56
								56										56
								56										56
								56										56
								56										56
								56										56
								57										57
								57										57
								58										58
								60										60
								60										60
								60										60
								60										60
								60										60
								60										60
								60										60
								61										61
								61										61
								61										61
								61										61
								61										61
								61										61
								62										62
								62										62
								62										62
								62										62
								62										62
								63										63
								65										65
								67										67
								34										34
								36										36
								48										48
								51										51
								51										51
								51										51
								51										51
								52										52
								52										52
								52										52
								52										52
								52										52
								55										55
								55										55
								55										55
								56										56
								56										56
								57										57
								57										57
								57										57
								57										57
								58										58
								59										59
								59										59
								61										61
								61										61
								61										61
								62										62
								62										62
								62										62
								62										62
								62										62
								63										63
								63										63
								63										63
								63										63
								63										63
								63										63
								63										63
								67										67
								67										67
								67										67
								67										67
								67										67
								67										67
								67										67
								67										67
								67										67
								68										68
								69										69
								69										69
								69										69
								69										69
								69										69
								69										69
								69										69
								69										69
								71										71
								71										71
								71										71
								72										72
								74										74
								74										74
								74										74
								74										74
								74										74
								75										75
								75										75
								75										75
								75										75
								75										75
								75										75
								75										75
								75										75
								75										75
								75										75
								75										75
								75										75
								75										75
								75										75
								75										75
								75										75
								75										75
								75										75
								75										75
								75										75
								75										75
								77										77
								77										77
								20										20
								23										23
								23										23
								24										24
								24										24
								25										25
								27										27
								27										27
								27										27
								28										28
								28										28
								28										28
								28										28
								28										28
								28										28
								28										28
								28										28
								28										28
								28										28
								28										28
								28										28
								28										28
								28										28
								28										28
								28										28
								28										28
								28										28
								28										28
								29										29
								29										29
								29										29
								29										29
								29										29
								29										29
								29										29
								29										29
								29										29
								29										29
								29										29
								29										29
								29										29
								29										29
								29										29
								29										29
								29										29
								29										29
								29										29
								29										29
								29										29
								30										30
								30										30
								30										30
								31										31
								31										31
								31										31
								31										31
								32										32
								32										32
								32										32
								32										32
								32										32
								32										32
								32										32
								32										32
								33										33
								33										33
								33										33
								33										33
								34										34
								34										34
								34										34
								34										34
								35										35
								20										20
								24										24
								24										24
								25										25
								26										26
								26										26
								26										26
								26										26
								26										26
								26										26
								26										26
								26										26
								27										27
								27										27
								28										28
								28										28
								28										28
								28										28
								29										29
								29										29
								29										29
								29										29
								29										29
								30										30
								31										31
								31										31
								31										31
								31										31
								31										31
								31										31
								31										31
								32										32
								32										32
								32										32
								32										32
								32										32
								32										32
								33										33
								33										33
								33										33
								33										33
								34										34
								34										34
								34										34
								35										35
								35										35
								36										36
								36										36
								36										36
								36										36
								36										36
								36										36
								37										37
								37										37
								4										4
								4										4
								8										8
								19										19
								25										25
								25										25
								26										26
								27										27
								27										27
								27										27
								27										27
								28										28
								28										28
								28										28
								28										28
								28										28
								28										28
								28										28
								28										28
								28										28
								28										28
								28										28
								28										28
								28										28
								28										28
								28										28
								28										28
								28										28
								28										28
								28										28
								28										28
								28										28
								29										29
								29										29
								29										29
								29										29
								29										29
								29										29
								29										29
								29										29
								29										29
								29										29
								30										30
								30										30
								30										30
								30										30
								30										30
								30										30
								31										31
								31										31
								31										31
								31										31
								31										31
								31										31
								32										32
								32										32
								32										32
								32										32
								33										33
								33										33
								33										33
								34										34
								4										4
								39										39
								40										40
								41										41
								45										45
								45										45
								45										45
								47										47
								47										47
								49										49
								49										49
								49										49
								49										49
								49										49
								49										49
								51										51
								51										51
								51										51
								53										53
								53										53
								53										53
								53										53
								55										55
								55										55
								55										55
								55										55
								55										55
								55										55
								55										55
								56										56
								57										57
								57										57
								57										57
								57										57
								57										57
								57										57
								57										57
								59										59
								59										59
								59										59
								59										59
								59										59
								60										60
								60										60
								61										61
								61										61
								62										62
								62										62
								62										62
								62										62
								63										63
								66										66
								66										66
								66										66
								66										66
								66										66
								66										66
								66										66
								66										66
								66										66
								66										66
								66										66
								66										66
								66										66
								66										66
								66										66
								66										66
								66										66
								66										66
								66										66
								66										66
								68										68
								68										68
								68										68
								68										68
								68										68
								68										68
								68										68
								68										68
								68										68
								68										68
								68										68
								4										4		1
								4										4		1
								4										4		1
								6										6		1
								7										7		1
								7										7		1
								7										7		1
								7										7		1
								7										7		1
								8										8		1
								8										8		1
								17										17		1
								21										21		1
								32										32		1
								36										36		1
								38										38		1
								39										39		1
								42										42		1
								42										42		1
								43										43		1
								45										45		1
								45										45		1
								45										45		1
								45										45		1
								45										45		1
								47										47		1
								47										47		1
								48										48		1
								48										48		1
								49										49		1
								49										49		1
								49										49		1
								49										49		1
								50										50		1
								50										50		1
								50										50		1
								50										50		1
								52										52		1
								52										52		1
								52										52		1
								52										52		1
								52										52		1
								52										52		1
								52										52		1
								52										52		1
								52										52		1
								52										52		1
								52										52		1
								52										52		1
								53										53		1
								53										53		1
								55										55		1
								55										55		1
								55										55		1
								55										55		1
								55										55		1
								55										55		1
								55										55		1
								55										55		1
								55										55		1
								55										55		1
								55										55		1
								56										56		1
								56										56		1
								56										56		1
								56										56		1
								56										56		1
								56										56		1
								56										56		1
								56										56		1
								56										56		1
								56										56		1
								56										56		1
								56										56		1
								56										56		1
								56										56		1
								56										56		1
								56										56		1
								56										56		1
								56										56		1
								57										57		1
								59										59		1
								59										59		1
								59										59		1
								59										59		1
								59										59		1
								59										59		1
								59										59		1
								59										59		1
								59										59		1
								59										59		1
								59										59		1
								59										59		1
								59										59		1
								59										59		1
								59										59		1
								59										59		1
								59										59		1
								59										59		1
								59										59		1
								59										59		1
								59										59		1
								60										60		1
								60										60		1
								60										60		1
								60										60		1
								60										60		1
								60										60		1
								60										60		1
								62										62		1
								62										62		1
								62										62		1
								62										62		1
								62										62		1
								62										62		1
								62										62		1
								62										62		1
								62										62		1
								62										62		1
								63										63		1
								63										63		1
								63										63		1
								63										63		1
								64										64		1
								64										64		1
								64										64		1
								64										64		1
								64										64		1
								64										64		1
								64										64		1
								64										64		1
								64										64		1
								64										64		1
								64										64		1
								66										66		1
								66										66		1
								66										66		1
								66										66		1
								67										67		1
								67										67		1
								67										67		1
								67										67		1
								67										67		1
								67										67		1
								68										68		1
								70										70		1
								70										70		1
								70										70		1
								71										71		1
								71										71		1
								71										71		1
								71										71		1
								71										71		1
								71										71		1
								71										71		1
								71										71		1
								71										71		1
								71										71		1
								71										71		1
								75										75		1
								75										75		1
								75										75		1
								75										75		1
								75										75		1
								75										75		1
								75										75		1
								75										75		1
								75										75		1
								75										75		1
								75										75		1
								75										75		1
								75										75		1
								75										75		1
								75										75		1
								75										75		1
								75										75		1
								75										75		1
								75										75		1
								77										77		1
								77										77		1
								77										77		1
								7										7
								12										12
								27										27
								28										28
								30										30
								34										34
								35										35
								36										36
								37										37
								39										39
								42										42
								42										42
								42										42
								42										42
								42										42
								42										42
								42										42
								44										44
								44										44
								44										44
								44										44
								45										45
								45										45
								45										45
								46										46
								47										47
								47										47
								47										47
								47										47
								47										47
								47										47
								47										47
								48										48
								48										48
								48										48
								48										48
								48										48
								48										48
								48										48
								48										48
								50										50
								50										50
								51										51
								51										51
								51										51
								51										51
								52										52
								52										52
								52										52
								52										52
								52										52
								52										52
								52										52
								52										52
								52										52
								53										53
								54										54
								55										55
								55										55
								55										55
								55										55
								55										55
								55										55
								55										55
								55										55
								55										55
								55										55
								55										55
								55										55
								55										55
								55										55
								55										55
								55										55
								55										55
								55										55
								55										55
								55										55
								55										55
								55										55
								56										56
[truncated: 900 more rows]

## Sheet: Fig 3ef
3e		(GR)80/w1118	(GR)80/lilliA17-2	(GR)80/lillik05431	(GR)80/lilli4U5
	1	2.5	17	18	19.5
	2	8	18	13	17
	3	13	18.5	15.5	17.5
	4	5	17.5	7.33333	14.6667
	5	1.33333	13		7
	6	2
	7	1.33333
	8	1.33333
	9	4
	10	7.75
	11	6.75
	12	4.75
	13	3.33333
	14	1.33333
	15	4.45833
	16	4.33333
	17	5
	18	5.66667
	19	9.66667
	20	5.66667
	21	5.66667
	22	4.66667
3f		2 weeks		3 weeks
		(GR)80-UAS-GFP	(GR)80-UAS-Lilli	(GR)80-UAS-GFP	(GR)80-UAS-Lilli
	1	19	8	8	0.5
	2	18.6667	5	1.66667	0
	3	16.3333	10	6.66667	3
	4	19	3.66667	5	1.5
	5	17.3333		3.33333

## Sheet: Fig 4
4a		(GR)80/w1118	(GR)80/lilliA17-2	(GR)80/lillik05431	(GR)80/lilli4U5
	1	0.986544	0.622748	0.92829	0.635597
	2	1.05897	0.595572	0.834479	0.758614
	3	0.954483	0.619363	0.648551	0.734367
4b		(GR)80-UAS-GFP	(GR)80-UAS-Lilli
	1	0.0164197	0.0506792
	2	0.0178639	0.0491166
	3	0.0245544	0.0640072
	4	0.0234321	0.0727476
	5	0.0156227	0.0396414
	6	0.0136405	0.0247911
	7	0.0345033	0.0497788
	8	0.0400919	0.0531772
4d		(GR)80/w1118	(GR)80/lilliA17-2	(GR)80/lillik05431	(GR)80/lilli4U5	(GR)80-UAS-GFP	(GR)80-UAS-Lilli
	1	3.36061	2.15894	2.32285	2.66091	4.1282	5.14178
	2	3.8402	1.92084	1.88799	1.77697	3.89609	8.14594
	3	3.57739	1.83997	1.65447	1.75661	3.72603	7.77263
4e		CONT	(GR)80/w1118	(GR)80/lilliA17-2	(GR)80/lillik05431	(GR)80/lilli4U5
	1	0.963938	4.74256	2.25467	1.93064	2.4853
	2	1.03745	3.876	1.82686	1.96781	2.83356
	3	0.998614	3.79122	1.23189	1.49874	2.41236
4f		CONT	(GR)80/w1118	(GR)80/lilliA17-2	(GR)80/lillik05431	(GR)80/lilli4U5
	1	0.96718	9.81791	5.48275	4.10854	3.71554
	2	1.16194	7.08483	4.3741	7.1664	3.94793
	3	0.870885	6.91322	3.54167	2.34413	4.72017

## Sheet: Fig 5
5b		Exon/Exon			UTR/Exon
		(G4C2)160/w1118	(G4C2)160/lilliA17-2	(G4C2)160/lillik05431	(G4C2)160/w1118	(G4C2)160/lilliA17-2	(G4C2)160/lillik05431
	1	0.925141	0.664614	0.870714	0.896369	0.673909	0.488481
	2	1.17687	1.12437	0.920722	0.805472	0.650899	0.612237
	3	0.975463	0.765189	0.717484	1.15391	0.703836	0.756634
	4	1.13329	0.914006	0.339542	0.912999	0.82558	0.878248
	5	0.872217	0.555816	0.91181	0.87833	0.515645	0.84917
	6	1.0785	0.484736	0.349561	1.10854	0.838162	0.848579
	7	0.778848	0.539656	0.646172	1.20059	1.01893	1.01383
	8	1.05967	0.714348	0.831643	1.04379	0.990313	0.919614
5c		Exon/Exon			UTR/Exon
		(G4C2)5/w1118	(G4C2)5/lilliA17-2	(G4C2)5/lillik05431	(G4C2)5/w1118	(G4C2)5/lilliA17-2	(G4C2)5/lillik05431
	1	1.44484	1.37832	1.58985	0.910264	0.745536	0.882521
	2	0.776372	0.856034	1.03377	0.717055	0.727051	0.745502
	3	1.22358	1.06643	0.831319	1.19628	1.11314	1.10755
	4	1.12998	0.886735	0.810687	0.988864	0.90153	0.938998
	5	0.521491	0.443938	0.406939	1.61352	1.54124	1.5107
	6	0.903726	0.647771	0.644402	0.574011	0.5448	0.5614
5e		OKGAL4-(G4C2)160/UAS-lacZ	OKGAL4-(G4C2)160/lilliA17-2	OKGAL4-(G4C2)160/UAS-lilli-RNAi
	1	45	27.1429	22.5
	2	38.8571	23.7143	19.5714
	3	31.5714	33.8571	20.8571
	4	38.4762	34.2857	21.2857
	5	42.4286	19.4286	14.1429
	6	32.7143	20.2857	16.7143
	7	37.3	24.2857	13.25

## Sheet: Fig 6
6c	AFF2							C9ORF72-V3
		Patient 1		Patient 2				Patient 1		Patient 2
		ctr shRNA	AFF2 shRNA	ctr shRNA	AFF2 shRNA			ctr shRNA	AFF2 shRNA	ctr shRNA	AFF2 shRNA
	exp 1	1.18	0.58	0.99	0.6		exp 1	1.01	0.9	0.99	0.69
	exp 2	1.47	1.07	1.2	0.8		exp 2	0.79	0.67	0.92	0.74
	exp 3	0.58	0.31	0.9	0.7		exp 3	1.22	1.09	1.09	0.9
6d	AFF3							C9ORF72-V3
		Patient 1		Patient 2				Patient 1		Patient 2
		ctr shRNA	AFF3 shRNA	ctr shRNA	AFF3 shRNA			ctr shRNA	AFF3 shRNA	ctr shRNA	AFF3 shRNA
	exp 1	0.75	0.5	0.9	0.13		exp 1	1.43	1.6	1.45	1.27
	exp 2	1.14	0.6	1.13	0.24		exp 2	0.56	0.76	0.54	0.66
	exp 3	1.17	0.6	0.99	0.3		exp 3	1.01	0.85	0.99	0.88

## Sheet: Fig 7
7c		C9-1 Parental	C9-1 KO-18	C9-1 KO-26	C9-2 Parental	C9-2 KO-115	C9-2 KO-123	C9-2 KO-130
	exp 1	1.20205	0.040888	0.070749	0.885578	0.09	0.08	0.109769
	exp 2	0.769486	0.052059	0.068021	1.13379	0.082032	0.078944	0.10309
	exp 3	1.02846	0.057729	0.072917	1.01	0.082676	0.071786	0.09
7d		C9-1 Parental	C9-1 KO-18	C9-1 KO-26	C9-2 Parental	C9-2 KO-115	C9-2 KO-130
	exp 1	0.72247	0.126412	0.144697	0.99	0.11	0.1
	exp 2	1.3513	0.120953	0.167895	1.08	0.14	0.2
	exp 3	0.926228	0.157738	0.140414	0.93	0.15	0.11
7e		C9-1 Parental	C9-1 KO-18	C9-1 KO-26	C9-2 Parental	C9-2 KO-115	C9-2 KO-130
	exp 1	1.19414	0.381631	0.52034	1.02	0.72	0.48
	exp 2	1.16612	0.495771	0.486198	1.25	0.537784	0.47
	exp 3	0.639748	0.492775	0.346781	0.7424	0.322221	0.224887
7f		C9-1 Parental	C9-1 KO-18	C9-1 KO-26	C9-2 Parental	C9-2 KO-115	C9-2 KO-130
	exp 1	0.473262	0.958219	0.56154	0.75	0.69	0.67
	exp 2	1.19885	0.915861	1.47262	1.3	1.38	1.3
	exp 3	1.32789	1.47504	1.47656	1.03	1.09	0.88
7g		C9-1 Parental	C9-1 KO-18	C9-1 KO-26	C9-2 Parental	C9-2 KO-115	C9-2 KO-130
	exp 1	0.454205	0.236184	0.244565	0.927782	1.10532	0.499873
	exp 2	1.39139	0.795108	0.94372	0.803681	0.717249	0.93946
	exp 3	1.1544	1.51866	0.954804	1.26854	1.31692	1.10674
7i		C9-1 Parental	C9-1 KO-18	C9-1 KO-26	C9-2 Parental	C9-2 KO-115	C9-2 KO-123	C9-2 KO-130
	exp 1	49	11	14	52	20	10	12
	exp 2	41	7	19	40	5	4	23
	exp 3	50	8	6	56	15	18	21
	exp 4	58		5

## Sheet: Fig 8
8b		C9-1 Parental	C9-1 KO-18	C9-1 KO-26	C9-2 Parental	C9-2 KO-115	C9-2 KO-123	C9-2 KO-130
	exp 1	31.9	14.3	15.8	19	8.6	5.9	3.4
	exp 2	30.6	16.3	12.5	16	6.5	6.1	7.7
	exp 3	36.2	18.1	18.2	16	6.25	7.2	5.5
8c		C9-1 Parental	C9-1 KO-18	C9-1 KO-26	C9-2 Parental	C9-2 KO-115	C9-2 KO-123	C9-2 KO-130
	exp 1	2.8	2.1	1.1	4.82609	1.54546	1.81818	2.53333
	exp 2	2.5	1.6	1.2	5.58824	2.85714	1.2	2
	exp 3	2.8	1.7	1.6	4.38462	2.2	1.77778	3.07692
8d		C9-1 Parental	C9-1 KO-18	C9-1 KO-26	C9-2 Parental	C9-2 KO-115	C9-2 KO-130
	exp 1	105	56	54	93.1	53.7	64.8
	exp 2	76	25	39	106.9	64.9	76.7
	exp 3	120	92	79	100	30.5	27.4
	exp 4	101	6	26
8e		C9-1 Parental	C9-1 KO-18	C9-1 KO-26	C9-2 Parental	C9-2 KO-115	C9-2 KO-130
	exp 1	136.2	18.4	88.7	111.2	41.4	30.1
	exp 2	63.8	49.7	33.2	88.8	25.3	21.2
	exp 3	100	11.4	28.6	100	66.6	17.6
	exp 4	128.9	7.3	6.4
	exp 5	71.1	2.6	1.7

[truncated: 17 more sheets: Fig 9, Supp Fig 1, Supp Fig 3, Supp Fig 4, Supp Fig 5, Supp Fig 6, Supp Fig 7, Supp Fig 8, Supp Fig 9, Supp Fig 10, Supp Fig 11, Supp Fig 14, Supp Fig 15, Supp Fig 16, Supp Fig 17, Supp Fig 18, Supp Fig 19]
